# Supplementary material for: Greenhouse Gas (GHG) Emissions from Honey Production: Two-Year Survey in Italian Beekeeping Farms
Source: Animals (Basel). 2023 Feb 20;13(4):766. doi: 10.3390/ani13040766 (PMC9952000; doi:10.3390/ani13040766)
Supplement: Supplementary file 1 [file animals-13-00766-s001.zip]

Archive with 1 entries (1 files):
- animals-2104482-supplementary.pdf
